# Supplementary material for: Multi-omic assessment of mRNA translation dynamics in liver cancer cell lines
Source: Sci Data. 2025 Aug 30;12:1520. doi: 10.1038/s41597-025-05861-5 (PMC12398520; doi:10.1038/s41597-025-05861-5)
Supplement: Supplementary file 1 — Supplementary Table S1 [file 41597_2025_5861_MOESM1_ESM.xlsx]

## Sheet: Legend_proteomics
http://identifiers.org/massive:MSV000096514
Samples used for proteomics (see Fig. 1A)
Run	Condition	Biological Replicate	Comments
001_HP-0057_D23	HepG2_DMEM	1	time 0 proteomics (see Fig. 1A)
002_HP-0057_D23	HepG2_DMEM	2	time 0 proteomics (see Fig. 1A)
003_HP-0057_D23	HepG2_DMEM	3	time 0 proteomics (see Fig. 1A)
007_HP-0057_D23	Huh7_DMEM	1	1 out of 2 biological replicates
008_HP-0057_D23	Huh7_DMEM	2	1 out of 2 biological replicates
011_HP-0057_D23	HepG2_HBSS	1	A single experiment
Samples used for pSILAC proteomics (see Fig. 1B)
Run	Condition	Biological Replicate	Comments
001_HP-0056_SLC_D23	0_min_only-heavy	1
002_HP-0056_SLC_D23	0_min_only-heavy	2
003_HP-0056_SLC_D24	0_min_only-heavy	3
004_HP-0056_SLC_D23	10_min_light	1
005_HP-0056_SLC_D23	10_min_light	2
006_HP-0056_SLC_D24	10_min_light	3
007_HP-0056_SLC_D23	30_min_light	1
008_HP-0056_SLC_D23	30_min_light	2
009_HP-0056_SLC_D23	30_min_light	3
010_HP-0056_SLC_D24	60_min_light	1
011_HP-0056_SLC_D23	60_min_light	2
012_HP-0056_SLC_D23	60_min_light	3
013_HP-0056_SLC_D23	120_min_light	1
014_HP-0056_SLC_D23	120_min_light	2
015_HP-0056_SLC_D24	120_min_light	3
016_HP-0056_SLC_D24	120_min_light_CHX0_control	1	Control. CHX added at time 0 (before shift to light amino acids) and again at time 120 min. Not included in analysis
017_HP-0056_SLC_D23	120_min_light_CHX0_control	2	Control. CHX added at time 0 (before shift to light amino acids) and again at time 120 min. Not included in analysis
018_HP-0056_SLC_D23	120_min_light_CHX0_control	3	Control. CHX added at time 0 (before shift to light amino acids) and again at time 120 min. Not included in analysis
019_HP-0056_SLC_D23	240_min_light	1
020_HP-0056_SLC_D23	240_min_light	2
021_HP-0056_SLC_D23	240_min_light	3
022_HP-0056_SLC_D23	360_min_light	1
023_HP-0056_SLC_D23	360_min_light	2
024_HP-0056_SLC_D24	360_min_light	3
025_HP-0056_SLC_D23	480_min_light	1
026_HP-0056_SLC_D23	480_min_light	2
027_HP-0056_SLC_D23	480_min_light	3
028_HP-0056_SLC_D23	660_min_light	1
029_HP-0056_SLC_D23	660_min_light	2
030_HP-0056_SLC_D24	660_min_light	3
